# Supplementary material for: Designing 2D Wide Bandgap Semiconductor B12X2H6 (X=O, S) Based on Aromatic Icosahedral B12
Source: Nanomaterials (Basel). 2025 Nov 29;15(23):1803. doi: 10.3390/nano15231803 (PMC12693634; doi:10.3390/nano15231803)
Supplement: Supplementary file 1 [file nanomaterials-15-01803-s001.zip]

Archive with 1 entries (1 files):
- nanomaterials-3995136-supplementary.pdf
